# Supplementary material for: Cadmium Minimization in Grains of Maize and Wheat Grown on Smelting-Impacted Land Ameliorated by Limestone
Source: Toxics. 2024 Jul 24;12(8):532. doi: 10.3390/toxics12080532 (PMC11359027; doi:10.3390/toxics12080532)
Supplement: Supplementary file 1 [file toxics-12-00532-s001.zip]

Archive with 1 entries (1 files):
- toxics-3092025--supplementary.pdf
